# Supplementary material for: Specific Microbiome Changes in a Mouse Model of Parenteral Nutrition Associated Liver Injury and Intestinal Inflammation
Source: PLoS One. 2014 Oct 20;9(10):e110396. doi: 10.1371/journal.pone.0110396 (PMC4203793; doi:10.1371/journal.pone.0110396)
Supplement: File S2 — contains supplementary tables. (XLSX) [file pone.0110396.s008.xlsx]

## Sheet: TableS1
	PN/DSS			NS/DSS
OTU	m1	p1	med1	m2	p2	med2	chi**2	PValue	-Log(PV)	D Median	D proportion
Bacteria	13	0.928571	0.397456	13	0.928571	0.4884	0.318212	0.852906	0.0690988	-0.090944	0
Bacteria/Actinobacteria/Coriobacteriia/Coriobacteriales/Coriobacteriaceae/Enterorhabdus	0	0		1	0.0714286	0.193798	0	1	0	-0.193798	-0.0714286
Bacteria/Bacteroidetes	0	0		2	0.142857	0.640122	0.538462	0.763967	0.116925	-0.640122	-0.142857
Bacteria/Bacteroidetes/Bacteroidia/Bacteroidales	1	0.0714286	0.106157	4	0.285714	1.33147	2.09891	0.350128	0.455773	-1.22531	-0.214285
Bacteria/Bacteroidetes/Bacteroidia/Bacteroidales/Bacteroidaceae/Bacteroides	0	0		1	0.0714286	0.841751	0	1	0	-0.841751	-0.0714286
Bacteria/Bacteroidetes/Bacteroidia/Bacteroidales/Porphyromonadaceae	0	0		1	0.0714286	1.85185	0	1	0	-1.85185	-0.0714286
Bacteria/Bacteroidetes/Bacteroidia/Bacteroidales/Porphyromonadaceae/Odoribacter	0	0		2	0.142857	1.5058	0.538462	0.763967	0.116925	-1.5058	-0.142857
Bacteria/Bacteroidetes/Bacteroidia/Bacteroidales/Porphyromonadaceae/Parabacteroides	0	0		1	0.0714286	0.16835	0	1	0	-0.16835	-0.0714286
Bacteria/Bacteroidetes/Bacteroidia/Bacteroidales/Prevotellaceae	0	0		2	0.142857	6.58436	0.538462	0.763967	0.116925	-6.58436	-0.142857
Bacteria/Bacteroidetes/Bacteroidia/Bacteroidales/Rikenellaceae	0	0		2	0.142857	1.81564	0.538462	0.763967	0.116925	-1.81564	-0.142857
Bacteria/Bacteroidetes/Bacteroidia/Bacteroidales/Rikenellaceae/Alistipes	0	0		3	0.214286	4.11523	1.49333	0.473944	0.324273	-4.11523	-0.214286
Bacteria/Bacteroidetes/Bacteroidia/Bacteroidales/Rikenellaceae/RC9-gut-group	1	0.0714286	0.145349	1	0.0714286	0.3367	0	1	0	-0.191351	0
Bacteria/Bacteroidetes/Bacteroidia/Bacteroidales/S24-7	14	1	53.4661	14	1	46.4887	0.574771	0.750222	0.12481	6.9774	0
Bacteria/Candidate-division-TM7	0	0		1	0.0714286	0.16835	0	1	0	-0.16835	-0.0714286
Bacteria/Firmicutes	13	0.928571	0.399822	12	0.857143	0.183931	2.75222	0.252559	0.597637	0.215891	0.071428
Bacteria/Firmicutes/Bacilli	6	0.428571	0.0944497	0	0		5.30303	0.0705442	1.15154	0.0944497	0.428571
Bacteria/Firmicutes/Bacilli/Lactobacillales	5	0.357143	0.150075	0	0		3.89565	0.142584	0.84593	0.150075	0.357143
Bacteria/Firmicutes/Bacilli/Lactobacillales/Enterococcaceae/Enterococcus	2	0.142857	0.198006	0	0		0.538462	0.763967	0.116925	0.198006	0.142857
Bacteria/Firmicutes/Bacilli/Lactobacillales/Lactobacillaceae/Lactobacillus	2	0.142857	0.352246	2	0.142857	0.157949	0.15	0.927743	0.0325721	0.194297	0
Bacteria/Firmicutes/Clostridia/Clostridiales	14	1	1.59172	14	1	4.24967	7.22502	0.0269841	1.56889	-2.65795	0
Bacteria/Firmicutes/Clostridia/Clostridiales/Christensenellaceae	0	0		1	0.0714286	0.193798	0	1	0	-0.193798	-0.0714286
Bacteria/Firmicutes/Clostridia/Clostridiales/Clostridiaceae/Candidatus-Arthromitus	0	0		2	0.142857	0.739915	0.538462	0.763967	0.116925	-0.739915	-0.142857
Bacteria/Firmicutes/Clostridia/Clostridiales/Family-XIII-Incertae-Sedis	2	0.142857	0.125435	4	0.285714	0.224981	2.83712	0.242062	0.616073	-0.099546	-0.142857
Bacteria/Firmicutes/Clostridia/Clostridiales/Lachnospiraceae	14	1	10.3857	14	1	21.7658	15.4333	0.000445345	3.3513	-11.3801	0
Bacteria/Firmicutes/Clostridia/Clostridiales/Lachnospiraceae/Acetitomaculum	1	0.0714286	0.15625	4	0.285714	0.292371	1.09891	0.577263	0.238626	-0.136121	-0.214285
Bacteria/Firmicutes/Clostridia/Clostridiales/Lachnospiraceae/Butyrivibrio	0	0		1	0.0714286	0.673401	0	1	0	-0.673401	-0.0714286
Bacteria/Firmicutes/Clostridia/Clostridiales/Lachnospiraceae/Coprococcus	1	0.0714286	0.433369	2	0.142857	0.157432	0.375	0.829029	0.0814302	0.275937	-0.0714284
Bacteria/Firmicutes/Clostridia/Clostridiales/Lachnospiraceae/Marvinbryantia	0	0		1	0.0714286	0.239617	0	1	0	-0.239617	-0.0714286
Bacteria/Firmicutes/Clostridia/Clostridiales/Lachnospiraceae/Roseburia	0	0		6	0.428571	0.170382	5.30303	0.0705442	1.15154	-0.170382	-0.428571
Bacteria/Firmicutes/Clostridia/Clostridiales/Peptococcaceae	4	0.285714	0.50244	11	0.785714	0.782998	5.37804	0.0679476	1.16783	-0.280558	-0.5
Bacteria/Firmicutes/Clostridia/Clostridiales/Peptostreptococcaceae	5	0.357143	0.144928	1	0.0714286	0.1221	2.25195	0.324336	0.489004	0.022828	0.285714
Bacteria/Firmicutes/Clostridia/Clostridiales/Ruminococcaceae	14	1	10.7587	14	1	10.3454	0.000527797	0.999736	0.00011461	0.4133	0
Bacteria/Firmicutes/Clostridia/Clostridiales/Ruminococcaceae/Acetanaerobacterium	4	0.285714	0.198663	2	0.142857	0.141344	0.265693	0.8756	0.0576944	0.057319	0.142857
Bacteria/Firmicutes/Clostridia/Clostridiales/Ruminococcaceae/Anaerotruncus	14	1	0.265541	5	0.357143	0.242131	10.8417	0.00442344	2.35424	0.02341	0.642857
Bacteria/Firmicutes/Clostridia/Clostridiales/Ruminococcaceae/Oscillibacter	2	0.142857	0.120002	5	0.357143	0.121065	0.799405	0.67052	0.173589	-0.001063	-0.214286
Bacteria/Firmicutes/Clostridia/Clostridiales/Ruminococcaceae/Ruminococcus	2	0.142857	0.528846	12	0.857143	0.361584	11.5798	0.00305835	2.51451	0.167262	-0.714286
Bacteria/Firmicutes/Erysipelotrichi/Erysipelotrichales/Erysipelotrichaceae	13	0.928571	22.814	12	0.857143	1.71281	6.6753	0.0355204	1.44952	21.1012	0.071428
Bacteria/Firmicutes/Erysipelotrichi/Erysipelotrichales/Erysipelotrichaceae/Turicibacter	1	0.0714286	4.53125	2	0.142857	0.227595	0.375	0.829029	0.0814302	4.30366	-0.0714284
Bacteria/Proteobacteria/Alphaproteobacteria/Rhodospirillales/Rhodospirillaceae/Thalassospira	0	0		1	0.0714286	0.617284	0	1	0	-0.617284	-0.0714286
Bacteria/Proteobacteria/Gammaproteobacteria	1	0.0714286	0.144928	0	0		0	1	0	0.144928	0.0714286
Bacteria/Proteobacteria/Gammaproteobacteria/Enterobacteriales/Enterobacteriaceae	6	0.428571	1.98484	0	0		5.30303	0.0705442	1.15154	1.98484	0.428571
Bacteria/Proteobacteria/Gammaproteobacteria/Enterobacteriales/Enterobacteriaceae/Enterobacter	1	0.0714286	0.0444247	0	0		0	1	0	0.0444247	0.0714286
Bacteria/Proteobacteria/Gammaproteobacteria/Enterobacteriales/Enterobacteriaceae/Escherichia-Shigella	2	0.142857	1.50274	0	0		0.538462	0.763967	0.116925	1.50274	0.142857
Bacteria/Tenericutes/Mollicutes/Anaeroplasmatales/Anaeroplasmataceae/Anaeroplasma	1	0.0714286	0.9375	2	0.142857	0.0994445	0.375	0.829029	0.0814302	0.838055	-0.0714284
Bacteria/Tenericutes/Mollicutes/RF9	6	0.428571	0.219287	5	0.357143	0.1221	1.875	0.391606	0.407151	0.097187	0.071428
Bacteria/Verrucomicrobia/Verrucomicrobiae/Verrucomicrobiales/Verrucomicrobiaceae/Akkermansia	1	0.0714286	0.145349	1	0.0714286	0.673401	0	1	0	-0.528052	0

## Sheet: TableS2
	PN/DSS			Chow
OTU	m1	p1	med1	m2	p2	med2	chi**2	PValue	-LOG(PV)	D Median	D proportion
Bacteria	13	0.928571	0.415282	6	1	0.570906	0.694231	0.706724	0.15075	-0.155624	-0.071429
Bacteria/Actinobacteria/Coriobacteriia/Coriobacteriales/Coriobacteriaceae	0	0		1	0.166667	0.0972763	0.200501	0.904611	0.0435383	-0.0972763	-0.166667
Bacteria/Actinobacteria/Coriobacteriia/Coriobacteriales/Coriobacteriaceae/Enterorhabdus	0	0		1	0.166667	0.093633	0.200501	0.904611	0.0435383	-0.093633	-0.166667
Bacteria/Bacteroidetes	0	0		5	0.833333	3.50195	11.4286	0.00329851	2.48168	-3.50195	-0.833333
Bacteria/Bacteroidetes/Bacteroidia/Bacteroidales	1	0.0714286	0.106383	3	0.5	0.389105	3.31488	0.190626	0.719817	-0.282722	-0.428571
Bacteria/Bacteroidetes/Bacteroidia/Bacteroidales/Rikenellaceae/Alistipes	0	0		2	0.333333	0.156588	2.14286	0.342519	0.465316	-0.156588	-0.333333
Bacteria/Bacteroidetes/Bacteroidia/Bacteroidales/Rikenellaceae/RC9-gut-group	1	0.0714286	0.145773	0	0		0	1	0	0.145773	0.0714286
Bacteria/Bacteroidetes/Bacteroidia/Bacteroidales/S24-7	14	1	53.9647	6	1	51.475	0.00170068	0.99915	0.000369298	2.4897	0
Bacteria/Firmicutes	13	0.928571	0.409463	6	1	1.27051	3.89423	0.142685	0.845621	-0.861047	-0.071429
Bacteria/Firmicutes/Bacilli	6	0.428571	0.0977425	0	0		1.9161	0.38364	0.416076	0.0977425	0.428571
Bacteria/Firmicutes/Bacilli/Lactobacillales	5	0.357143	0.15674	0	0		1.26984	0.529978	0.275743	0.15674	0.357143
Bacteria/Firmicutes/Bacilli/Lactobacillales/Enterococcaceae/Enterococcus	2	0.142857	0.198329	0	0		0.026455	0.98686	0.00574464	0.198329	0.142857
Bacteria/Firmicutes/Bacilli/Lactobacillales/Lactobacillaceae/Lactobacillus	2	0.142857	0.354028	4	0.666667	0.41231	3.33022	0.18917	0.723147	-0.058282	-0.52381
Bacteria/Firmicutes/Clostridia/Clostridiales	14	1	1.62707	6	1	1.32766	0.287415	0.866141	0.0624114	0.29941	0
Bacteria/Firmicutes/Clostridia/Clostridiales/Family-XIII-Incertae-Sedis	2	0.142857	0.12856	1	0.166667	0.289296	0.375	0.829029	0.0814302	-0.160736	-0.02381
Bacteria/Firmicutes/Clostridia/Clostridiales/Lachnospiraceae	14	1	10.4057	6	1	15.6141	2.32823	0.312199	0.505569	-5.2084	0
Bacteria/Firmicutes/Clostridia/Clostridiales/Lachnospiraceae/Acetitomaculum	1	0.0714286	0.15625	2	0.333333	0.0954546	1.04727	0.592364	0.227412	0.0607954	-0.261904
Bacteria/Firmicutes/Clostridia/Clostridiales/Lachnospiraceae/Coprococcus	1	0.0714286	0.433369	1	0.166667	0.0972763	0	1	0	0.336093	-0.0952384
Bacteria/Firmicutes/Clostridia/Clostridiales/Lachnospiraceae/Marvinbryantia	0	0		1	0.166667	0.146843	0.200501	0.904611	0.0435383	-0.146843	-0.166667
Bacteria/Firmicutes/Clostridia/Clostridiales/Lachnospiraceae/Roseburia	0	0		3	0.5	0.096432	4.78058	0.0916032	1.03809	-0.096432	-0.5
Bacteria/Firmicutes/Clostridia/Clostridiales/Peptococcaceae	4	0.285714	0.503574	3	0.5	0.192864	1.6987	0.427693	0.368868	0.31071	-0.214286
Bacteria/Firmicutes/Clostridia/Clostridiales/Peptostreptococcaceae	5	0.357143	0.145138	1	0.166667	0.187266	0.444898	0.800556	0.0966084	-0.042128	0.190476
Bacteria/Firmicutes/Clostridia/Clostridiales/Ruminococcaceae	14	1	11.1283	6	1	14.9059	1.63435	0.441677	0.354895	-3.7776	0
Bacteria/Firmicutes/Clostridia/Clostridiales/Ruminococcaceae/Acetanaerobacterium	4	0.285714	0.200185	0	0		0.729167	0.694486	0.158337	0.200185	0.285714
Bacteria/Firmicutes/Clostridia/Clostridiales/Ruminococcaceae/Anaerotruncus	14	1	0.266255	5	0.833333	0.118624	2.25979	0.323068	0.490707	0.147631	0.166667
Bacteria/Firmicutes/Clostridia/Clostridiales/Ruminococcaceae/Oscillibacter	2	0.142857	0.122434	2	0.333333	0.12206	0.283929	0.867652	0.0616543	0.000374	-0.190476
Bacteria/Firmicutes/Clostridia/Clostridiales/Ruminococcaceae/Ruminococcus	2	0.142857	0.528991	5	0.833333	0.493421	6.06576	0.0481768	1.31716	0.03557	-0.690476
Bacteria/Firmicutes/Erysipelotrichi/Erysipelotrichales/Erysipelotrichaceae	13	0.928571	23.8372	2	0.333333	0.155744	9.58658	0.00828517	2.0817	23.6815	0.595238
Bacteria/Firmicutes/Erysipelotrichi/Erysipelotrichales/Erysipelotrichaceae/Turicibacter	1	0.0714286	4.53125	6	1	1.86365	12.1609	0.00228717	2.6407	2.6676	-0.928571
Bacteria/Proteobacteria/Gammaproteobacteria	1	0.0714286	0.145138	0	0		0	1	0	0.145138	0.0714286
Bacteria/Proteobacteria/Gammaproteobacteria/Enterobacteriales/Enterobacteriaceae	6	0.428571	1.98698	0	0		1.9161	0.38364	0.416076	1.98698	0.428571
Bacteria/Proteobacteria/Gammaproteobacteria/Enterobacteriales/Enterobacteriaceae/Enterobacter	1	0.0714286	0.0454959	0	0		0	1	0	0.0454959	0.0714286
Bacteria/Proteobacteria/Gammaproteobacteria/Enterobacteriales/Enterobacteriaceae/Escherichia-Shigella	2	0.142857	1.50453	0	0		0.026455	0.98686	0.00574464	1.50453	0.142857
Bacteria/Tenericutes/Mollicutes/Anaeroplasmatales/Anaeroplasmataceae/Anaeroplasma	1	0.0714286	0.9375	3	0.5	0.164474	3.31488	0.190626	0.719817	0.773026	-0.428571
Bacteria/Tenericutes/Mollicutes/RF9	6	0.428571	0.229078	6	1	1.13869	4.35699	0.113212	0.946108	-0.909612	-0.571429
Bacteria/Verrucomicrobia/Verrucomicrobiae/Verrucomicrobiales/Verrucomicrobiaceae/Akkermansia	1	0.0714286	0.145773	0	0		0	1	0	0.145773	0.0714286

## Sheet: TableS3
	PN/DSS			PN/DSS/Abx
OTU	m1	p1	med1	m2	p2	med2	chi**2	PValue	-LOG(PV)	D Median	D proportion
Bacteria	13	0.928571	0.415282	7	1	0.487541	0.454031	0.796909	0.0985915	-0.902823	-0.071429
Bacteria/Actinobacteria/Actinobacteria/Bifidobacteriales/Bifidobacteriaceae/Bifidobacterium	0	0		1	0.142857	0.0372578	0.13125	0.936482	0.0285006	-0.0372578	-0.142857
Bacteria/Actinobacteria/Actinobacteria/Corynebacteriales/Corynebacteriaceae	0	0		1	0.142857	1.99081	0.13125	0.936482	0.0285006	-1.99081	-0.142857
Bacteria/Actinobacteria/Actinobacteria/Corynebacteriales/Corynebacteriaceae/Corynebacterium	0	0		2	0.285714	0.29473	1.72697	0.421689	0.375008	-0.29473	-0.285714
Bacteria/Actinobacteria/Actinobacteria/Corynebacteriales/Nocardiaceae/Gordonia	0	0		1	0.142857	0.108342	0.13125	0.936482	0.0285006	-0.108342	-0.142857
Bacteria/Actinobacteria/Actinobacteria/Micrococcales/Brevibacteriaceae/Brevibacterium	0	0		1	0.142857	0.111773	0.13125	0.936482	0.0285006	-0.111773	-0.142857
Bacteria/Actinobacteria/Actinobacteria/Micrococcales/Microbacteriaceae/Curtobacterium	0	0		1	0.142857	0.260805	0.13125	0.936482	0.0285006	-0.260805	-0.142857
Bacteria/Actinobacteria/Actinobacteria/Micrococcales/Microbacteriaceae/Microbacterium	0	0		2	0.285714	0.21851	1.72697	0.421689	0.375008	-0.21851	-0.285714
Bacteria/Actinobacteria/Actinobacteria/Micrococcales/Micrococcaceae/Rothia	0	0		1	0.142857	0.689127	0.13125	0.936482	0.0285006	-0.689127	-0.142857
Bacteria/Actinobacteria/Actinobacteria/Propionibacteriales/Propionibacteriaceae/Propionibacterium	0	0		5	0.714286	0.206612	9.48281	0.00872637	2.05917	-0.206612	-0.714286
Bacteria/Actinobacteria/Coriobacteriia/Coriobacteriales/Coriobacteriaceae	0	0		1	0.142857	0.0765697	0.13125	0.936482	0.0285006	-0.0765697	-0.142857
Bacteria/Actinobacteria/Coriobacteriia/Coriobacteriales/Coriobacteriaceae/Enterorhabdus	0	0		2	0.285714	0.361138	1.72697	0.421689	0.375008	-0.361138	-0.285714
Bacteria/Bacteroidetes	0	0		1	0.142857	0.0745156	0.13125	0.936482	0.0285006	-0.0745156	-0.142857
Bacteria/Bacteroidetes/Bacteroidia/Bacteroidales	1	0.0714286	0.106383	0	0		0	1	0	-0.106383	0.0714286
Bacteria/Bacteroidetes/Bacteroidia/Bacteroidales/Porphyromonadaceae	0	0		1	0.142857	0.0478011	0.13125	0.936482	0.0285006	-0.0478011	-0.142857
Bacteria/Bacteroidetes/Bacteroidia/Bacteroidales/Prevotellaceae/Prevotella	0	0		2	0.285714	0.152112	1.72697	0.421689	0.375008	-0.152112	-0.285714
Bacteria/Bacteroidetes/Bacteroidia/Bacteroidales/Rikenellaceae/RC9-gut-group	1	0.0714286	0.145773	0	0		0	1	0	-0.145773	0.0714286
Bacteria/Bacteroidetes/Bacteroidia/Bacteroidales/S24-7	14	1	53.9647	6	0.857143	0.755741	11.8472	0.0026755	2.57259	-54.7204	0.142857
Bacteria/Bacteroidetes/Cytophagia/Cytophagales/Cytophagaceae/Hymenobacter	0	0		1	0.142857	0.0478011	0.13125	0.936482	0.0285006	-0.0478011	-0.142857
Bacteria/Bacteroidetes/Flavobacteria/Flavobacteriales	0	0		2	0.285714	0.139051	1.72697	0.421689	0.375008	-0.139051	-0.285714
Bacteria/Bacteroidetes/Flavobacteria/Flavobacteriales/Flavobacteriaceae/Chryseobacterium	0	0		1	0.142857	0.535988	0.13125	0.936482	0.0285006	-0.535988	-0.142857
Bacteria/Bacteroidetes/Flavobacteria/Flavobacteriales/Flavobacteriaceae/Flavobacterium	0	0		3	0.428571	0.216685	3.9375	0.139631	0.855017	-0.216685	-0.428571
Bacteria/Bacteroidetes/Sphingobacteriia/Sphingobacteriales/Chitinophagaceae	0	0		1	0.142857	0.109111	0.13125	0.936482	0.0285006	-0.109111	-0.142857
Bacteria/Bacteroidetes/Sphingobacteriia/Sphingobacteriales/Chitinophagaceae/Ferruginibacter	0	0		1	0.142857	0.0478011	0.13125	0.936482	0.0285006	-0.0478011	-0.142857
Bacteria/Bacteroidetes/Sphingobacteriia/Sphingobacteriales/Chitinophagaceae/Hydrotalea	0	0		1	0.142857	0.372578	0.13125	0.936482	0.0285006	-0.372578	-0.142857
Bacteria/Bacteroidetes/Sphingobacteriia/Sphingobacteriales/Chitinophagaceae/Sediminibacterium	0	0		1	0.142857	0.0478011	0.13125	0.936482	0.0285006	-0.0478011	-0.142857
Bacteria/Bacteroidetes/Sphingobacteriia/Sphingobacteriales/Sphingobacteriaceae	0	0		1	0.142857	0.149142	0.13125	0.936482	0.0285006	-0.149142	-0.142857
Bacteria/Bacteroidetes/Sphingobacteriia/Sphingobacteriales/Sphingobacteriaceae/Pedobacter	0	0		1	0.142857	0.0545554	0.13125	0.936482	0.0285006	-0.0545554	-0.142857
Bacteria/Cyanobacteria/Chloroplast	0	0		1	0.142857	1.07198	0.13125	0.936482	0.0285006	-1.07198	-0.142857
Bacteria/Firmicutes	13	0.928571	0.409463	6	0.857143	2.46816	4.24808	0.119548	0.922458	-2.87762	0.071428
Bacteria/Firmicutes/Bacilli	6	0.428571	0.0977425	3	0.428571	6.02294	3.75	0.153355	0.814302	-6.12068	0
Bacteria/Firmicutes/Bacilli/Bacillales/Paenibacillaceae/Brevibacillus	0	0		1	0.142857	0.108342	0.13125	0.936482	0.0285006	-0.108342	-0.142857
Bacteria/Firmicutes/Bacilli/Bacillales/Staphylococcaceae/Staphylococcus	0	0		4	0.571429	0.869003	6.5239	0.0383137	1.41665	-0.869003	-0.571429
Bacteria/Firmicutes/Bacilli/Lactobacillales	5	0.357143	0.15674	3	0.428571	0.52161	1.42222	0.491098	0.308832	-0.67835	-0.071428
Bacteria/Firmicutes/Bacilli/Lactobacillales/Enterococcaceae/Enterococcus	2	0.142857	0.198329	4	0.571429	6.58919	4.9875	0.0825996	1.08302	-6.78752	-0.428572
Bacteria/Firmicutes/Bacilli/Lactobacillales/Lactobacillaceae/Lactobacillus	2	0.142857	0.354028	4	0.571429	0.325092	2.41607	0.298784	0.524643	-0.67912	-0.428572
Bacteria/Firmicutes/Bacilli/Lactobacillales/Leuconostocaceae/Leuconostoc	0	0		1	0.142857	0.298063	0.13125	0.936482	0.0285006	-0.298063	-0.142857
Bacteria/Firmicutes/Bacilli/Lactobacillales/Streptococcaceae/Streptococcus	0	0		2	0.285714	1.22412	1.72697	0.421689	0.375008	-1.22412	-0.285714
Bacteria/Firmicutes/Clostridia/Clostridiales	14	1	1.62707	7	1	6.96784	2.33905	0.310514	0.507919	-8.59491	0
Bacteria/Firmicutes/Clostridia/Clostridiales/Eubacteriaceae/Pseudoramibacter	0	0		1	0.142857	0.0372578	0.13125	0.936482	0.0285006	-0.0372578	-0.142857
Bacteria/Firmicutes/Clostridia/Clostridiales/Family-XIII-Incertae-Sedis	2	0.142857	0.12856	0	0		0.0690789	0.96605	0.0150003	-0.12856	0.142857
Bacteria/Firmicutes/Clostridia/Clostridiales/Lachnospiraceae	14	1	10.4057	6	0.857143	7.07464	0.146556	0.929342	0.0318243	-17.4803	0.142857
Bacteria/Firmicutes/Clostridia/Clostridiales/Lachnospiraceae/Acetitomaculum	1	0.0714286	0.15625	0	0		0	1	0	-0.15625	0.0714286
Bacteria/Firmicutes/Clostridia/Clostridiales/Lachnospiraceae/Blautia	0	0		2	0.285714	15.9642	1.72697	0.421689	0.375008	-15.9642	-0.285714
Bacteria/Firmicutes/Clostridia/Clostridiales/Lachnospiraceae/Coprococcus	1	0.0714286	0.433369	0	0		0	1	0	-0.433369	0.0714286
Bacteria/Firmicutes/Clostridia/Clostridiales/Lachnospiraceae/Marvinbryantia	0	0		1	0.142857	0.0745712	0.13125	0.936482	0.0285006	-0.0745712	-0.142857
Bacteria/Firmicutes/Clostridia/Clostridiales/Peptococcaceae	4	0.285714	0.503574	1	0.142857	0.413223	0.157812	0.924127	0.0342685	-0.916797	0.142857
Bacteria/Firmicutes/Clostridia/Clostridiales/Peptostreptococcaceae	5	0.357143	0.145138	1	0.142857	0.372578	0.605357	0.738837	0.131452	-0.517716	0.214286
Bacteria/Firmicutes/Clostridia/Clostridiales/Ruminococcaceae	14	1	11.1283	7	1	8.01964	0.235158	0.88907	0.0510638	-19.1479	0
Bacteria/Firmicutes/Clostridia/Clostridiales/Ruminococcaceae/Acetanaerobacterium	4	0.285714	0.200185	0	0		0.965074	0.617216	0.209563	-0.200185	0.285714
Bacteria/Firmicutes/Clostridia/Clostridiales/Ruminococcaceae/Anaerotruncus	14	1	0.266255	0	0		16.7411	0.000231591	3.63528	-0.266255	1
Bacteria/Firmicutes/Clostridia/Clostridiales/Ruminococcaceae/Oscillibacter	2	0.142857	0.122434	1	0.142857	0.0541712	0.375	0.829029	0.0814302	-0.176605	0
Bacteria/Firmicutes/Clostridia/Clostridiales/Ruminococcaceae/Ruminococcus	2	0.142857	0.528991	1	0.142857	1.07198	0.375	0.829029	0.0814302	-1.60097	0
Bacteria/Firmicutes/Clostridia/Clostridiales/Veillonellaceae/Veillonella	0	0		1	0.142857	0.918836	0.13125	0.936482	0.0285006	-0.918836	-0.142857
Bacteria/Firmicutes/Erysipelotrichi/Erysipelotrichales/Erysipelotrichaceae	13	0.928571	23.8372	5	0.714286	0.619835	2.92495	0.231662	0.635145	-24.457	0.214285
Bacteria/Firmicutes/Erysipelotrichi/Erysipelotrichales/Erysipelotrichaceae/Turicibacter	1	0.0714286	4.53125	3	0.428571	0.229709	2.69154	0.260339	0.584461	-4.76096	-0.357142
Bacteria/Fusobacteria/Fusobacteria/Fusobacteriales/Fusobacteriaceae/Fusobacterium	0	0		2	0.285714	0.133483	1.72697	0.421689	0.375008	-0.133483	-0.285714
Bacteria/Proteobacteria	0	0		1	0.142857	1.68453	0.13125	0.936482	0.0285006	-1.68453	-0.142857
Bacteria/Proteobacteria/Alphaproteobacteria/Rhizobiales/Bradyrhizobiaceae/Bradyrhizobium	0	0		2	0.285714	0.0784559	1.72697	0.421689	0.375008	-0.0784559	-0.285714
Bacteria/Proteobacteria/Alphaproteobacteria/Rhizobiales/Brucellaceae/Ochrobactrum	0	0		1	0.142857	0.0745156	0.13125	0.936482	0.0285006	-0.0745156	-0.142857
Bacteria/Proteobacteria/Alphaproteobacteria/Rhizobiales/Methylobacteriaceae/Methylobacterium	0	0		1	0.142857	0.186289	0.13125	0.936482	0.0285006	-0.186289	-0.142857
Bacteria/Proteobacteria/Alphaproteobacteria/Sphingomonadales	0	0		1	0.142857	0.0541712	0.13125	0.936482	0.0285006	-0.0541712	-0.142857
Bacteria/Proteobacteria/Alphaproteobacteria/Sphingomonadales/Erythrobacteraceae	0	0		1	0.142857	0.0372578	0.13125	0.936482	0.0285006	-0.0372578	-0.142857
Bacteria/Proteobacteria/Alphaproteobacteria/Sphingomonadales/Sphingomonadaceae/Sphingomonas	0	0		2	0.285714	0.439762	1.72697	0.421689	0.375008	-0.439762	-0.285714
Bacteria/Proteobacteria/Betaproteobacteria	0	0		1	0.142857	0.111773	0.13125	0.936482	0.0285006	-0.111773	-0.142857
Bacteria/Proteobacteria/Betaproteobacteria/Burkholderiales	0	0		2	0.285714	0.171768	1.72697	0.421689	0.375008	-0.171768	-0.285714
Bacteria/Proteobacteria/Betaproteobacteria/Burkholderiales/Alcaligenaceae	0	0		1	0.142857	0.111773	0.13125	0.936482	0.0285006	-0.111773	-0.142857
Bacteria/Proteobacteria/Betaproteobacteria/Burkholderiales/Alcaligenaceae/Derxia	0	0		1	0.142857	0.0745156	0.13125	0.936482	0.0285006	-0.0745156	-0.142857
Bacteria/Proteobacteria/Betaproteobacteria/Burkholderiales/Burkholderiaceae/Burkholderia	0	0		2	0.285714	0.108919	1.72697	0.421689	0.375008	-0.108919	-0.285714
Bacteria/Proteobacteria/Betaproteobacteria/Burkholderiales/Comamonadaceae	0	0		1	0.142857	0.229709	0.13125	0.936482	0.0285006	-0.229709	-0.142857
Bacteria/Proteobacteria/Betaproteobacteria/Burkholderiales/Comamonadaceae/Pelomonas	0	0		2	0.285714	0.362406	1.72697	0.421689	0.375008	-0.362406	-0.285714
Bacteria/Proteobacteria/Betaproteobacteria/Burkholderiales/Comamonadaceae/Roseateles	0	0		1	0.142857	0.484352	0.13125	0.936482	0.0285006	-0.484352	-0.142857
Bacteria/Proteobacteria/Betaproteobacteria/Methylophilales/Methylophilaceae/Methylophilus	0	0		1	0.142857	0.0545554	0.13125	0.936482	0.0285006	-0.0545554	-0.142857
Bacteria/Proteobacteria/Betaproteobacteria/Neisseriales/Neisseriaceae/Neisseria	0	0		1	0.142857	0.186289	0.13125	0.936482	0.0285006	-0.186289	-0.142857
Bacteria/Proteobacteria/Gammaproteobacteria	1	0.0714286	0.145138	1	0.142857	0.0372578	0	1	0	-0.182396	-0.0714284
Bacteria/Proteobacteria/Gammaproteobacteria/Enterobacteriales/Enterobacteriaceae	6	0.428571	1.98698	2	0.285714	0.495649	0.27524	0.87143	0.0597677	-2.48263	0.142857
Bacteria/Proteobacteria/Gammaproteobacteria/Enterobacteriales/Enterobacteriaceae/Enterobacter	1	0.0714286	0.0454959	0	0		0	1	0	-0.0454959	0.0714286
Bacteria/Proteobacteria/Gammaproteobacteria/Enterobacteriales/Enterobacteriaceae/Escherichia-Shigella	2	0.142857	1.50453	1	0.142857	0.0765697	0.375	0.829029	0.0814302	-1.5811	0
Bacteria/Proteobacteria/Gammaproteobacteria/Pasteurellales/Pasteurellaceae	0	0		1	0.142857	0.0478011	0.13125	0.936482	0.0285006	-0.0478011	-0.142857
Bacteria/Proteobacteria/Gammaproteobacteria/Pasteurellales/Pasteurellaceae/Haemophilus	0	0		2	0.285714	0.304225	1.72697	0.421689	0.375008	-0.304225	-0.285714
Bacteria/Proteobacteria/Gammaproteobacteria/Pseudomonadales	0	0		1	0.142857	1.60796	0.13125	0.936482	0.0285006	-1.60796	-0.142857
Bacteria/Proteobacteria/Gammaproteobacteria/Pseudomonadales/Moraxellaceae/Acinetobacter	0	0		1	0.142857	1.30168	0.13125	0.936482	0.0285006	-1.30168	-0.142857
Bacteria/Proteobacteria/Gammaproteobacteria/Pseudomonadales/Pseudomonadaceae/Pseudomonas	0	0		3	0.428571	0.109111	3.9375	0.139631	0.855017	-0.109111	-0.428571
Bacteria/Proteobacteria/Gammaproteobacteria/Xanthomonadales/Xanthomonadaceae/Arenimonas	0	0		1	0.142857	1.45482	0.13125	0.936482	0.0285006	-1.45482	-0.142857
Bacteria/Tenericutes/Mollicutes/Anaeroplasmatales/Anaeroplasmataceae/Anaeroplasma	1	0.0714286	0.9375	7	1	15.2893	15.0664	0.00053501	3.27164	-16.2268	-0.928571
Bacteria/Tenericutes/Mollicutes/RF9	6	0.428571	0.229078	2	0.285714	0.437404	0.27524	0.87143	0.0597677	-0.666482	0.142857
Bacteria/Verrucomicrobia/Verrucomicrobiae/Verrucomicrobiales/Verrucomicrobiaceae/Akkermansia	1	0.0714286	0.145773	1	0.142857	0.0545554	0	1	0	-0.200328	-0.0714284

## Sheet: TableS4
	Chow			Chow/DSS
OTU	m1	p1	med1	m2	p2	med2	chi**2	PValue	-LOG(PV)	D Median	D proportion
Bacteria	6	1	0.570906	3	0.6	0.841751	1.01065	0.60331	0.219459	-0.270845	0.4
Bacteria/Actinobacteria/Coriobacteriia/Coriobacteriales/Coriobacteriaceae	1	0.166667	0.0972763	0	0		0	1	0	0.0972763	0.166667
Bacteria/Actinobacteria/Coriobacteriia/Coriobacteriales/Coriobacteriaceae/Enterorhabdus	1	0.166667	0.093633	0	0		0	1	0	0.093633	0.166667
Bacteria/Bacteroidetes	5	0.833333	3.50195	5	1	0.877193	2.13818	0.34332	0.4643	2.62476	-0.166667
Bacteria/Bacteroidetes/Bacteroidia/Bacteroidales	3	0.5	0.389105	2	0.4	6.95175	2.08333	0.352866	0.45239	-6.56264	0.1
Bacteria/Bacteroidetes/Bacteroidia/Bacteroidales/Bacteroidaceae/Bacteroides	0	0		1	0.2	2.22222	0.00916667	0.995427	0.00199052	-2.22222	-0.2
Bacteria/Bacteroidetes/Bacteroidia/Bacteroidales/Porphyromonadaceae	0	0		1	0.2	0.438596	0.00916667	0.995427	0.00199052	-0.438596	-0.2
Bacteria/Bacteroidetes/Bacteroidia/Bacteroidales/Porphyromonadaceae/Odoribacter	0	0		2	0.4	0.745614	0.860648	0.650298	0.186887	-0.745614	-0.4
Bacteria/Bacteroidetes/Bacteroidia/Bacteroidales/Prevotellaceae	0	0		2	0.4	2.93129	0.860648	0.650298	0.186887	-2.93129	-0.4
Bacteria/Bacteroidetes/Bacteroidia/Bacteroidales/Prevotellaceae/Prevotella	0	0		3	0.6	5.55556	2.38715	0.303135	0.518364	-5.55556	-0.6
Bacteria/Bacteroidetes/Bacteroidia/Bacteroidales/Rikenellaceae	0	0		1	0.2	2.77778	0.00916667	0.995427	0.00199052	-2.77778	-0.2
Bacteria/Bacteroidetes/Bacteroidia/Bacteroidales/Rikenellaceae/Alistipes	2	0.333333	0.156588	3	0.6	0.219298	0.826389	0.661534	0.179448	-0.06271	-0.266667
Bacteria/Bacteroidetes/Bacteroidia/Bacteroidales/Rikenellaceae/RC9-gut-group	0	0		2	0.4	11.5058	0.860648	0.650298	0.186887	-11.5058	-0.4
Bacteria/Bacteroidetes/Bacteroidia/Bacteroidales/S24-7	6	1	51.475	5	1	51.3468	0.208333	0.901075	0.045239	0.1282	0
Bacteria/Firmicutes	6	1	1.27051	5	1	1.71278	0.075	0.963194	0.016286	-0.44227	0
Bacteria/Firmicutes/Bacilli/Lactobacillales/Lactobacillaceae/Lactobacillus	4	0.666667	0.41231	4	0.8	0.497076	0.0208333	0.989637	0.0045239	-0.084766	-0.133333
Bacteria/Firmicutes/Clostridia/Clostridiales	6	1	1.32766	5	1	1.76211	0.208333	0.901075	0.045239	-0.43445	0
Bacteria/Firmicutes/Clostridia/Clostridiales/Clostridiaceae/Candidatus-Arthromitus	0	0		2	0.4	0.526799	0.860648	0.650298	0.186887	-0.526799	-0.4
Bacteria/Firmicutes/Clostridia/Clostridiales/Family-XIII-Incertae-Sedis	1	0.166667	0.289296	0	0		0	1	0	0.289296	0.166667
Bacteria/Firmicutes/Clostridia/Clostridiales/Lachnospiraceae	6	1	15.6141	5	1	15.0198	0.00833333	0.995842	0.00180956	0.5943	0
Bacteria/Firmicutes/Clostridia/Clostridiales/Lachnospiraceae/Acetitomaculum	2	0.333333	0.0954546	0	0		0.4125	0.81363	0.0895732	0.0954546	0.333333
Bacteria/Firmicutes/Clostridia/Clostridiales/Lachnospiraceae/Coprococcus	1	0.166667	0.0972763	0	0		0	1	0	0.0972763	0.166667
Bacteria/Firmicutes/Clostridia/Clostridiales/Lachnospiraceae/Marvinbryantia	1	0.166667	0.146843	0	0		0	1	0	0.146843	0.166667
Bacteria/Firmicutes/Clostridia/Clostridiales/Lachnospiraceae/Roseburia	3	0.5	0.096432	0	0		1.37882	0.501872	0.299407	0.096432	0.5
Bacteria/Firmicutes/Clostridia/Clostridiales/Peptococcaceae	3	0.5	0.192864	1	0.2	0.263505	0.160417	0.922924	0.034834	-0.070641	0.3
Bacteria/Firmicutes/Clostridia/Clostridiales/Peptostreptococcaceae	1	0.166667	0.187266	0	0		0	1	0	0.187266	0.166667
Bacteria/Firmicutes/Clostridia/Clostridiales/Ruminococcaceae	6	1	14.9059	5	1	1.58103	4.40833	0.110342	0.957257	13.3249	0
Bacteria/Firmicutes/Clostridia/Clostridiales/Ruminococcaceae/Acetanaerobacterium	0	0		1	0.2	0.220264	0.00916667	0.995427	0.00199052	-0.220264	-0.2
Bacteria/Firmicutes/Clostridia/Clostridiales/Ruminococcaceae/Anaerotruncus	5	0.833333	0.118624	2	0.4	0.396273	1.07411	0.584468	0.233239	-0.277649	0.433333
Bacteria/Firmicutes/Clostridia/Clostridiales/Ruminococcaceae/Oscillibacter	2	0.333333	0.12206	3	0.6	0.220264	0.826389	0.661534	0.179448	-0.098204	-0.266667
Bacteria/Firmicutes/Clostridia/Clostridiales/Ruminococcaceae/Ruminococcus	5	0.833333	0.493421	1	0.2	0.220264	2.57036	0.276601	0.558146	0.273157	0.633333
Bacteria/Firmicutes/Erysipelotrichi/Erysipelotrichales/Erysipelotrichaceae	2	0.333333	0.155744	3	0.6	0.660793	2.15972	0.339643	0.468978	-0.505049	-0.266667
Bacteria/Firmicutes/Erysipelotrichi/Erysipelotrichales/Erysipelotrichaceae/Allobaculum	0	0		3	0.6	0.555556	2.38715	0.303135	0.518364	-0.555556	-0.6
Bacteria/Firmicutes/Erysipelotrichi/Erysipelotrichales/Erysipelotrichaceae/Turicibacter	6	1	1.86365	4	0.8	0.500842	1.38417	0.500532	0.300568	1.36281	0.2
Bacteria/Proteobacteria/Alphaproteobacteria/Rhodospirillales/Rhodospirillaceae/Thalassospira	0	0		1	0.2	4.16667	0.00916667	0.995427	0.00199052	-4.16667	-0.2
Bacteria/Proteobacteria/Epsilonproteobacteria/Campylobacterales/Helicobacteraceae/Helicobacter	0	0		2	0.4	3.63304	0.860648	0.650298	0.186887	-3.63304	-0.4
Bacteria/Tenericutes/Mollicutes/Anaeroplasmatales/Anaeroplasmataceae/Anaeroplasma	3	0.5	0.164474	1	0.2	0.220264	0.160417	0.922924	0.034834	-0.05579	0.3
Bacteria/Tenericutes/Mollicutes/Mycoplasmatales/Mycoplasmataceae	0	0		1	0.2	0.277778	0.00916667	0.995427	0.00199052	-0.277778	-0.2
Bacteria/Tenericutes/Mollicutes/RF9	6	1	1.13869	1	0.2	0.3367	4.54435	0.103088	0.986792	0.80199	0.8

## Sheet: TableS5
	Chow			NS/DSS
OTU	m1	p1	med1	m2	p2	med2	chi**2	PValue	-LOG(PV)	D Median	D proportion
Bacteria	6	1	0.570906	13	0.928571	0.513479	0.0480769	0.976248	0.0104398	0.057427	0.071429
Bacteria/Actinobacteria/Coriobacteriia/Coriobacteriales/Coriobacteriaceae	1	0.166667	0.0972763	0	0		0.200501	0.904611	0.0435383	0.0972763	0.166667
Bacteria/Actinobacteria/Coriobacteriia/Coriobacteriales/Coriobacteriaceae/Enterorhabdus	1	0.166667	0.093633	1	0.0714286	0.193798	0	1	0	-0.100165	0.0952384
Bacteria/Bacteroidetes	5	0.833333	3.50195	2	0.142857	0.640548	9.06576	0.0107497	1.9686	2.8614	0.690476
Bacteria/Bacteroidetes/Bacteroidia/Bacteroidales	3	0.5	0.389105	4	0.285714	1.33657	0.198702	0.905425	0.0431475	-0.947465	0.214286
Bacteria/Bacteroidetes/Bacteroidia/Bacteroidales/Bacteroidaceae/Bacteroides	0	0		1	0.0714286	0.84317	0	1	0	-0.84317	-0.0714286
Bacteria/Bacteroidetes/Bacteroidia/Bacteroidales/Porphyromonadaceae	0	0		1	0.0714286	1.8595	0	1	0	-1.8595	-0.0714286
Bacteria/Bacteroidetes/Bacteroidia/Bacteroidales/Porphyromonadaceae/Odoribacter	0	0		2	0.142857	1.51161	0.026455	0.98686	0.00574464	-1.51161	-0.142857
Bacteria/Bacteroidetes/Bacteroidia/Bacteroidales/Porphyromonadaceae/Parabacteroides	0	0		1	0.0714286	0.168634	0	1	0	-0.168634	-0.0714286
Bacteria/Bacteroidetes/Bacteroidia/Bacteroidales/Prevotellaceae	0	0		2	0.142857	6.60931	0.026455	0.98686	0.00574464	-6.60931	-0.142857
Bacteria/Bacteroidetes/Bacteroidia/Bacteroidales/Rikenellaceae	0	0		2	0.142857	1.81592	0.026455	0.98686	0.00574464	-1.81592	-0.142857
Bacteria/Bacteroidetes/Bacteroidia/Bacteroidales/Rikenellaceae/Alistipes	2	0.333333	0.156588	3	0.214286	4.13223	2.08333	0.352866	0.45239	-3.97564	0.119047
Bacteria/Bacteroidetes/Bacteroidia/Bacteroidales/Rikenellaceae/RC9-gut-group	0	0		1	0.0714286	0.337268	0	1	0	-0.337268	-0.0714286
Bacteria/Bacteroidetes/Bacteroidia/Bacteroidales/S24-7	6	1	51.475	14	1	48.6251	0.042517	0.978966	0.00923245	2.8499	0
Bacteria/Candidate-division-TM7	0	0		1	0.0714286	0.168634	0	1	0	-0.168634	-0.0714286
Bacteria/Firmicutes	6	1	1.27051	12	0.857143	0.187561	5.29181	0.0709413	1.1491	1.08295	0.142857
Bacteria/Firmicutes/Bacilli/Lactobacillales/Lactobacillaceae/Lactobacillus	4	0.666667	0.41231	2	0.142857	0.161084	3.75879	0.152683	0.81621	0.251226	0.52381
Bacteria/Firmicutes/Clostridia/Clostridiales	6	1	1.32766	14	1	4.46274	6.32823	0.0422515	1.37416	-3.13508	0
Bacteria/Firmicutes/Clostridia/Clostridiales/Christensenellaceae	0	0		1	0.0714286	0.193798	0	1	0	-0.193798	-0.0714286
Bacteria/Firmicutes/Clostridia/Clostridiales/Clostridiaceae/Candidatus-Arthromitus	0	0		2	0.142857	0.743921	0.026455	0.98686	0.00574464	-0.743921	-0.142857
Bacteria/Firmicutes/Clostridia/Clostridiales/Family-XIII-Incertae-Sedis	1	0.166667	0.289296	4	0.285714	0.231675	0.125	0.939413	0.0271434	0.057621	-0.119047
Bacteria/Firmicutes/Clostridia/Clostridiales/Lachnospiraceae	6	1	15.6141	14	1	22.2248	6.75	0.0342181	1.46574	-6.6107	0
Bacteria/Firmicutes/Clostridia/Clostridiales/Lachnospiraceae/Acetitomaculum	2	0.333333	0.0954546	4	0.285714	0.296423	2.625	0.269146	0.570012	-0.200968	0.047619
Bacteria/Firmicutes/Clostridia/Clostridiales/Lachnospiraceae/Butyrivibrio	0	0		1	0.0714286	0.674536	0	1	0	-0.674536	-0.0714286
Bacteria/Firmicutes/Clostridia/Clostridiales/Lachnospiraceae/Coprococcus	1	0.166667	0.0972763	2	0.142857	0.159951	0.375	0.829029	0.0814302	-0.0626747	0.02381
Bacteria/Firmicutes/Clostridia/Clostridiales/Lachnospiraceae/Marvinbryantia	1	0.166667	0.146843	1	0.0714286	0.251889	0	1	0	-0.105046	0.0952384
Bacteria/Firmicutes/Clostridia/Clostridiales/Lachnospiraceae/Roseburia	3	0.5	0.096432	6	0.428571	0.174407	1.35	0.509156	0.293149	-0.077975	0.071429
Bacteria/Firmicutes/Clostridia/Clostridiales/Peptococcaceae	3	0.5	0.192864	11	0.785714	0.820633	4.65253	0.0976601	1.01028	-0.627769	-0.285714
Bacteria/Firmicutes/Clostridia/Clostridiales/Peptostreptococcaceae	1	0.166667	0.187266	1	0.0714286	0.12837	0	1	0	0.058896	0.0952384
Bacteria/Firmicutes/Clostridia/Clostridiales/Ruminococcaceae	6	1	14.9059	14	1	10.6166	1.2398	0.537999	0.269218	4.2893	0
Bacteria/Firmicutes/Clostridia/Clostridiales/Ruminococcaceae/Acetanaerobacterium	0	0		2	0.142857	0.141423	0.026455	0.98686	0.00574464	-0.141423	-0.142857
Bacteria/Firmicutes/Clostridia/Clostridiales/Ruminococcaceae/Anaerotruncus	5	0.833333	0.118624	5	0.357143	0.244499	2.53558	0.281452	0.550595	-0.125875	0.47619
Bacteria/Firmicutes/Clostridia/Clostridiales/Ruminococcaceae/Oscillibacter	2	0.333333	0.12206	5	0.357143	0.122249	0.0375	0.981425	0.00814302	-0.000189	-0.02381
Bacteria/Firmicutes/Clostridia/Clostridiales/Ruminococcaceae/Ruminococcus	5	0.833333	0.493421	12	0.857143	0.369648	1.225	0.541994	0.266005	0.123773	-0.02381
Bacteria/Firmicutes/Erysipelotrichi/Erysipelotrichales/Erysipelotrichaceae	2	0.333333	0.155744	12	0.857143	1.76	6.95164	0.0309364	1.50953	-1.60426	-0.52381
Bacteria/Firmicutes/Erysipelotrichi/Erysipelotrichales/Erysipelotrichaceae/Turicibacter	6	1	1.86365	2	0.142857	0.237078	12.8948	0.0015846	2.80008	1.62657	0.857143
Bacteria/Proteobacteria/Alphaproteobacteria/Rhodospirillales/Rhodospirillaceae/Thalassospira	0	0		1	0.0714286	0.619835	0	1	0	-0.619835	-0.0714286
Bacteria/Tenericutes/Mollicutes/Anaeroplasmatales/Anaeroplasmataceae/Anaeroplasma	3	0.5	0.164474	2	0.142857	0.103948	3.35317	0.187011	0.728133	0.060526	0.357143
Bacteria/Tenericutes/Mollicutes/RF9	6	1	1.13869	5	0.357143	0.12837	7.06442	0.0292403	1.53402	1.01032	0.642857
Bacteria/Verrucomicrobia/Verrucomicrobiae/Verrucomicrobiales/Verrucomicrobiaceae/Akkermansia	0	0		1	0.0714286	0.674536	0	1	0	-0.674536	-0.0714286

## Sheet: TableS6
	PN/DSS			PN
OTU	m1	p1	med1	m2	p2	med2	chi**2	PValue	-LOG(PV)	D Median	D proportion
Bacteria	13	0.928571	0.415282	6	0.75	0.772686	4.52721	0.103975	0.983072	-0.357404	0.178571
Bacteria/Actinobacteria/Coriobacteriia/Coriobacteriales/Coriobacteriaceae	0	0		3	0.375	0.147929	3.31172	0.190928	0.71913	-0.147929	-0.375
Bacteria/Bacteroidetes	0	0		3	0.375	1.62822	3.31172	0.190928	0.71913	-1.62822	-0.375
Bacteria/Bacteroidetes/Bacteroidia/Bacteroidales	1	0.0714286	0.106383	3	0.375	6.743	2.2432	0.325757	0.487106	-6.63662	-0.303571
Bacteria/Bacteroidetes/Bacteroidia/Bacteroidales/Bacteroidaceae/Bacteroides	0	0		2	0.25	0.211542	1.4192	0.491842	0.308175	-0.211542	-0.25
Bacteria/Bacteroidetes/Bacteroidia/Bacteroidales/Prevotellaceae	0	0		3	0.375	2.92621	3.31172	0.190928	0.71913	-2.92621	-0.375
Bacteria/Bacteroidetes/Bacteroidia/Bacteroidales/Rikenellaceae/Alistipes	0	0		3	0.375	0.591716	3.31172	0.190928	0.71913	-0.591716	-0.375
Bacteria/Bacteroidetes/Bacteroidia/Bacteroidales/Rikenellaceae/RC9-gut-group	1	0.0714286	0.145773	1	0.125	0.17452	0	1	0	-0.028747	-0.0535714
Bacteria/Bacteroidetes/Bacteroidia/Bacteroidales/Rikenellaceae/Rikenella	0	0		3	0.375	0.127226	3.31172	0.190928	0.71913	-0.127226	-0.375
Bacteria/Bacteroidetes/Bacteroidia/Bacteroidales/S24-7	14	1	53.9647	8	1	45.6927	1.59433	0.450604	0.346205	8.272	0
Bacteria/Candidate-division-TM7	0	0		3	0.375	0.254453	3.31172	0.190928	0.71913	-0.254453	-0.375
Bacteria/Firmicutes	13	0.928571	0.409463	7	0.875	0.813609	3.03925	0.218794	0.659964	-0.404146	0.053571
Bacteria/Firmicutes/Bacilli	6	0.428571	0.0977425	1	0.125	0.224972	1.55213	0.460214	0.33704	-0.127229	0.303571
Bacteria/Firmicutes/Bacilli/Bacillales/Staphylococcaceae/Staphylococcus	0	0		1	0.125	0.337458	0.0841837	0.958782	0.0182803	-0.337458	-0.125
Bacteria/Firmicutes/Bacilli/Lactobacillales	5	0.357143	0.15674	0	0		1.94349	0.378423	0.422023	0.15674	0.357143
Bacteria/Firmicutes/Bacilli/Lactobacillales/Enterococcaceae/Enterococcus	2	0.142857	0.198329	1	0.125	0.224972	0.375	0.829029	0.0814302	-0.026643	0.017857
Bacteria/Firmicutes/Bacilli/Lactobacillales/Lactobacillaceae/Lactobacillus	2	0.142857	0.354028	3	0.375	0.221893	0.603291	0.7396	0.131003	0.132135	-0.232143
Bacteria/Firmicutes/Bacilli/Lactobacillales/Streptococcaceae/Streptococcus	0	0		1	0.125	0.135685	0.0841837	0.958782	0.0182803	-0.135685	-0.125
Bacteria/Firmicutes/Clostridia/Clostridiales	14	1	1.62707	8	1	2.66494	0.420419	0.810414	0.0912929	-1.03787	0
Bacteria/Firmicutes/Clostridia/Clostridiales/Christensenellaceae	0	0		2	0.25	0.17456	1.4192	0.491842	0.308175	-0.17456	-0.25
Bacteria/Firmicutes/Clostridia/Clostridiales/Family-XIII-Incertae-Sedis	2	0.142857	0.12856	3	0.375	0.224972	1.26996	0.529947	0.275768	-0.096412	-0.232143
Bacteria/Firmicutes/Clostridia/Clostridiales/Lachnospiraceae	14	1	10.4057	8	1	5.48101	0.0291149	0.985548	0.00632222	4.92469	0
Bacteria/Firmicutes/Clostridia/Clostridiales/Lachnospiraceae/Acetitomaculum	1	0.0714286	0.15625	0	0		0	1	0	0.15625	0.0714286
Bacteria/Firmicutes/Clostridia/Clostridiales/Lachnospiraceae/Coprococcus	1	0.0714286	0.433369	1	0.125	0.27137	0	1	0	0.161999	-0.0535714
Bacteria/Firmicutes/Clostridia/Clostridiales/Lachnospiraceae/Marvinbryantia	0	0		1	0.125	0.135685	0.0841837	0.958782	0.0182803	-0.135685	-0.125
Bacteria/Firmicutes/Clostridia/Clostridiales/Lachnospiraceae/Roseburia	0	0		2	0.25	0.199057	1.4192	0.491842	0.308175	-0.199057	-0.25
Bacteria/Firmicutes/Clostridia/Clostridiales/Peptococcaceae	4	0.285714	0.503574	2	0.25	0.199298	0.482143	0.785785	0.104696	0.304276	0.035714
Bacteria/Firmicutes/Clostridia/Clostridiales/Peptococcaceae/Peptococcus	0	0		1	0.125	0.127226	0.0841837	0.958782	0.0182803	-0.127226	-0.125
Bacteria/Firmicutes/Clostridia/Clostridiales/Peptostreptococcaceae	5	0.357143	0.145138	2	0.25	0.357335	0.939371	0.625199	0.203982	-0.212197	0.107143
Bacteria/Firmicutes/Clostridia/Clostridiales/Ruminococcaceae	14	1	11.1283	8	1	15.0489	1.59433	0.450604	0.346205	-3.9206	0
Bacteria/Firmicutes/Clostridia/Clostridiales/Ruminococcaceae/Acetanaerobacterium	4	0.285714	0.200185	0	0		1.20312	0.547955	0.261255	0.200185	0.285714
Bacteria/Firmicutes/Clostridia/Clostridiales/Ruminococcaceae/Anaerotruncus	14	1	0.266255	2	0.25	0.282247	10.9101	0.00427459	2.36911	-0.015992	0.75
Bacteria/Firmicutes/Clostridia/Clostridiales/Ruminococcaceae/Oscillibacter	2	0.142857	0.122434	3	0.375	0.221893	1.26996	0.529947	0.275768	-0.099459	-0.232143
Bacteria/Firmicutes/Clostridia/Clostridiales/Ruminococcaceae/Ruminococcus	2	0.142857	0.528991	2	0.25	0.392031	0.152728	0.926479	0.0331645	0.13696	-0.107143
Bacteria/Firmicutes/Erysipelotrichi/Erysipelotrichales/Erysipelotrichaceae	13	0.928571	23.8372	6	0.75	13.4001	0.711828	0.700533	0.154571	10.4371	0.178571
Bacteria/Firmicutes/Erysipelotrichi/Erysipelotrichales/Erysipelotrichaceae/Allobaculum	0	0		3	0.375	0.17452	3.31172	0.190928	0.71913	-0.17452	-0.375
Bacteria/Firmicutes/Erysipelotrichi/Erysipelotrichales/Erysipelotrichaceae/Turicibacter	1	0.0714286	4.53125	3	0.375	1.78117	2.2432	0.325757	0.487106	2.75008	-0.303571
Bacteria/Proteobacteria/Alphaproteobacteria/Rhodospirillales/Rhodospirillaceae/Thalassospira	0	0		3	0.375	0.407056	3.31172	0.190928	0.71913	-0.407056	-0.375
Bacteria/Proteobacteria/Deltaproteobacteria/Desulfovibrionales/Desulfovibrionaceae/Desulfovibrio	0	0		1	0.125	0.814111	0.0841837	0.958782	0.0182803	-0.814111	-0.125
Bacteria/Proteobacteria/Gammaproteobacteria	1	0.0714286	0.145138	0	0		0	1	0	0.145138	0.0714286
Bacteria/Proteobacteria/Gammaproteobacteria/Enterobacteriales/Enterobacteriaceae	6	0.428571	1.98698	0	0		2.80115	0.246455	0.608263	1.98698	0.428571
Bacteria/Proteobacteria/Gammaproteobacteria/Enterobacteriales/Enterobacteriaceae/Enterobacter	1	0.0714286	0.0454959	0	0		0	1	0	0.0454959	0.0714286
Bacteria/Proteobacteria/Gammaproteobacteria/Enterobacteriales/Enterobacteriaceae/Escherichia-Shigella	2	0.142857	1.50453	1	0.125	0.182815	0.375	0.829029	0.0814302	1.32171	0.017857
Bacteria/Tenericutes/Mollicutes/Anaeroplasmatales/Anaeroplasmataceae/Anaeroplasma	1	0.0714286	0.9375	2	0.25	0.308353	0.654135	0.721035	0.142044	0.629147	-0.178571
Bacteria/Tenericutes/Mollicutes/RF9	6	0.428571	0.229078	1	0.125	0.542741	1.05213	0.590927	0.228466	-0.313663	0.303571
Bacteria/Verrucomicrobia/Verrucomicrobiae/Verrucomicrobiales/Verrucomicrobiaceae/Akkermansia	1	0.0714286	0.145773	4	0.5	5.28107	4.28866	0.117147	0.93127	-5.1353	-0.428571

## Sheet: TableS7
	Chow			PN
OTU	m1	p1	med1	m2	p2	med2	chi**2	PValue	-LOG(PV)	D Median	D proportion
Bacteria	6	1	0.570906	6	0.75	0.772686	2.15638	0.34021	0.468253	-0.20178	0.25
Bacteria/Actinobacteria/Coriobacteriia/Coriobacteriales/Coriobacteriaceae	1	0.166667	0.0972763	3	0.375	0.147929	0.865625	0.648682	0.187968	-0.0506527	-0.208333
Bacteria/Actinobacteria/Coriobacteriia/Coriobacteriales/Coriobacteriaceae/Enterorhabdus	1	0.166667	0.093633	0	0		0.0224359	0.988845	0.00487189	0.093633	0.166667
Bacteria/Bacteroidetes	5	0.833333	3.50195	3	0.375	1.62822	1.72274	0.422582	0.374089	1.87373	0.458333
Bacteria/Bacteroidetes/Bacteroidia/Bacteroidales	3	0.5	0.389105	3	0.375	6.743	3.04762	0.21788	0.661782	-6.3539	0.125
Bacteria/Bacteroidetes/Bacteroidia/Bacteroidales/Bacteroidaceae/Bacteroides	0	0		2	0.25	0.211542	0.303819	0.859066	0.0659736	-0.211542	-0.25
Bacteria/Bacteroidetes/Bacteroidia/Bacteroidales/Prevotellaceae	0	0		3	0.375	2.92621	1.06944	0.585832	0.232227	-2.92621	-0.375
Bacteria/Bacteroidetes/Bacteroidia/Bacteroidales/Rikenellaceae/Alistipes	2	0.333333	0.156588	3	0.375	0.591716	0.75	0.687289	0.16286	-0.435128	-0.041667
Bacteria/Bacteroidetes/Bacteroidia/Bacteroidales/Rikenellaceae/RC9-gut-group	0	0		1	0.125	0.17452	0	1	0	-0.17452	-0.125
Bacteria/Bacteroidetes/Bacteroidia/Bacteroidales/Rikenellaceae/Rikenella	0	0		3	0.375	0.127226	1.06944	0.585832	0.232227	-0.127226	-0.375
Bacteria/Bacteroidetes/Bacteroidia/Bacteroidales/S24-7	6	1	51.475	8	1	45.6927	0.204167	0.902954	0.0443342	5.7823	0
Bacteria/Candidate-division-TM7	0	0		3	0.375	0.254453	1.06944	0.585832	0.232227	-0.254453	-0.375
Bacteria/Firmicutes	6	1	1.27051	7	0.875	0.813609	0.25	0.882497	0.0542868	0.456901	0.125
Bacteria/Firmicutes/Bacilli	0	0		1	0.125	0.224972	0	1	0	-0.224972	-0.125
Bacteria/Firmicutes/Bacilli/Bacillales/Staphylococcaceae/Staphylococcus	0	0		1	0.125	0.337458	0	1	0	-0.337458	-0.125
Bacteria/Firmicutes/Bacilli/Lactobacillales/Enterococcaceae/Enterococcus	0	0		1	0.125	0.224972	0	1	0	-0.224972	-0.125
Bacteria/Firmicutes/Bacilli/Lactobacillales/Lactobacillaceae/Lactobacillus	4	0.666667	0.41231	3	0.375	0.221893	0.322917	0.850902	0.0701205	0.190417	0.291667
Bacteria/Firmicutes/Bacilli/Lactobacillales/Streptococcaceae/Streptococcus	0	0		1	0.125	0.135685	0	1	0	-0.135685	-0.125
Bacteria/Firmicutes/Clostridia/Clostridiales	6	1	1.32766	8	1	2.66494	0.9375	0.625784	0.203576	-1.33728	0
Bacteria/Firmicutes/Clostridia/Clostridiales/Christensenellaceae	0	0		2	0.25	0.17456	0.303819	0.859066	0.0659736	-0.17456	-0.25
Bacteria/Firmicutes/Clostridia/Clostridiales/Family-XIII-Incertae-Sedis	1	0.166667	0.289296	3	0.375	0.224972	0.865625	0.648682	0.187968	0.064324	-0.208333
Bacteria/Firmicutes/Clostridia/Clostridiales/Lachnospiraceae	6	1	15.6141	8	1	5.48101	2.20417	0.332178	0.478629	10.1331	0
Bacteria/Firmicutes/Clostridia/Clostridiales/Lachnospiraceae/Acetitomaculum	2	0.333333	0.0954546	0	0		0.984375	0.611288	0.213754	0.0954546	0.333333
Bacteria/Firmicutes/Clostridia/Clostridiales/Lachnospiraceae/Coprococcus	1	0.166667	0.0972763	1	0.125	0.27137	0	1	0	-0.174094	0.041667
Bacteria/Firmicutes/Clostridia/Clostridiales/Lachnospiraceae/Marvinbryantia	1	0.166667	0.146843	1	0.125	0.135685	0	1	0	0.011158	0.041667
Bacteria/Firmicutes/Clostridia/Clostridiales/Lachnospiraceae/Roseburia	3	0.5	0.096432	2	0.25	0.199057	0.912037	0.633802	0.198046	-0.102625	0.25
Bacteria/Firmicutes/Clostridia/Clostridiales/Peptococcaceae	3	0.5	0.192864	2	0.25	0.199298	0.24537	0.884542	0.0532815	-0.006434	0.25
Bacteria/Firmicutes/Clostridia/Clostridiales/Peptococcaceae/Peptococcus	0	0		1	0.125	0.127226	0	1	0	-0.127226	-0.125
Bacteria/Firmicutes/Clostridia/Clostridiales/Peptostreptococcaceae	1	0.166667	0.187266	2	0.25	0.357335	0.375	0.829029	0.0814302	-0.170069	-0.083333
Bacteria/Firmicutes/Clostridia/Clostridiales/Ruminococcaceae	6	1	14.9059	8	1	15.0489	0.00416667	0.997919	0.00090478	-0.143	0
Bacteria/Firmicutes/Clostridia/Clostridiales/Ruminococcaceae/Anaerotruncus	5	0.833333	0.118624	2	0.25	0.282247	2.9625	0.227353	0.643299	-0.163623	0.583333
Bacteria/Firmicutes/Clostridia/Clostridiales/Ruminococcaceae/Oscillibacter	2	0.333333	0.12206	3	0.375	0.221893	0.75	0.687289	0.16286	-0.099833	-0.041667
Bacteria/Firmicutes/Clostridia/Clostridiales/Ruminococcaceae/Ruminococcus	5	0.833333	0.493421	2	0.25	0.392031	2.9625	0.227353	0.643299	0.10139	0.583333
Bacteria/Firmicutes/Erysipelotrichi/Erysipelotrichales/Erysipelotrichaceae	2	0.333333	0.155744	6	0.75	13.4001	4.38802	0.111469	0.952847	-13.2444	-0.416667
Bacteria/Firmicutes/Erysipelotrichi/Erysipelotrichales/Erysipelotrichaceae/Allobaculum	0	0		3	0.375	0.17452	1.06944	0.585832	0.232227	-0.17452	-0.375
Bacteria/Firmicutes/Erysipelotrichi/Erysipelotrichales/Erysipelotrichaceae/Turicibacter	6	1	1.86365	3	0.375	1.78117	3.44537	0.178586	0.748153	0.08248	0.625
Bacteria/Proteobacteria/Alphaproteobacteria/Rhodospirillales/Rhodospirillaceae/Thalassospira	0	0		3	0.375	0.407056	1.06944	0.585832	0.232227	-0.407056	-0.375
Bacteria/Proteobacteria/Deltaproteobacteria/Desulfovibrionales/Desulfovibrionaceae/Desulfovibrio	0	0		1	0.125	0.814111	0	1	0	-0.814111	-0.125
Bacteria/Proteobacteria/Gammaproteobacteria/Enterobacteriales/Enterobacteriaceae/Escherichia-Shigella	0	0		1	0.125	0.182815	0	1	0	-0.182815	-0.125
Bacteria/Tenericutes/Mollicutes/Anaeroplasmatales/Anaeroplasmataceae/Anaeroplasma	3	0.5	0.164474	2	0.25	0.308353	0.24537	0.884542	0.0532815	-0.143879	0.25
Bacteria/Tenericutes/Mollicutes/RF9	6	1	1.13869	1	0.125	0.542741	7.35417	0.0252966	1.59694	0.595949	0.875
Bacteria/Verrucomicrobia/Verrucomicrobiae/Verrucomicrobiales/Verrucomicrobiaceae/Akkermansia	0	0		4	0.5	5.28107	2.10729	0.348664	0.457593	-5.28107	-0.5
